# Supplementary material for: Optimizing Anticorrosion Coating Performance: Synthesis of Polyurethane/Epoxy Hybrids
Source: Polymers (Basel). 2025 May 29;17(11):1516. doi: 10.3390/polym17111516 (PMC12157741; doi:10.3390/polym17111516)
Supplement: Supplementary file 1 [file polymers-17-01516-s001.zip]

Archive with 1 entries (1 files):
- polymers-3631503-supplementary.pdf
